# Supplementary material for: Response of Amaranthus spp. following exposure to sublethal herbicide rates via spray particle drift
Source: PLoS One. 2019 Jul 18;14(7):e0220014. doi: 10.1371/journal.pone.0220014 (PMC6638980; doi:10.1371/journal.pone.0220014)
Supplement: S1 File — (ZIP) [file pone.0220014.s001.zip]

Archive with 3 entries (2 files):
- dataset/
- dataset/biomass.csv
- dataset/deposition.csv
