# Supplementary material for: Response of Amaranthus spp. following exposure to sublethal herbicide rates via spray particle drift
Source: PLoS One. 2019 Jul 18;14(7):e0220014. doi: 10.1371/journal.pone.0220014 (PMC6638980; doi:10.1371/journal.pone.0220014)
Supplement: S1 File — (ZIP) [file pone.0220014.s001.zip › dataset/biomass.csv]

species	trial	herbicide	nozzle	distance	dry weight	control
waterhemp	1	glyphosate	ai	0	0.1516	97.11070241
waterhemp	1	glyphosate	ai	0	0.1891	96.39600149
waterhemp	1	glyphosate	ai	0	0.2184	95.83758183
waterhemp	1	glyphosate	ai	0.5	0.364	93.06263639
waterhemp	1	glyphosate	ai	0.5	0.3363	93.59056214
waterhemp	1	glyphosate	ai	0.5	0.3835	92.69099191
waterhemp	1	glyphosate	ai	1	0.1993	96.20160284
waterhemp	1	glyphosate	ai	1	0.3628	93.08550682
waterhemp	1	glyphosate	ai	1	0.6438	87.73001458
waterhemp	1	glyphosate	ai	1.5	0.4428	91.56081152
waterhemp	1	glyphosate	ai	1.5	1.1297	78.46939651
waterhemp	1	glyphosate	ai	1.5	0.5198	90.09329229
waterhemp	1	glyphosate	ai	2	1.3624	74.03443906
waterhemp	1	glyphosate	ai	2	1.329	74.67099934
waterhemp	1	glyphosate	ai	2	1.0654	79.69487035
waterhemp	1	glyphosate	ai	2.5	1.8818	64.13535483
waterhemp	1	glyphosate	ai	2.5	1.4564	72.24292208
waterhemp	1	glyphosate	ai	2.5	2.1879	58.30148944
waterhemp	1	glyphosate	ai	3	2.5927	50.58653122
waterhemp	1	glyphosate	ai	3	2.192	58.2233488
waterhemp	1	glyphosate	ai	3	2.8896	44.92800579
waterhemp	1	glyphosate	ai	4	4.6482	11.41139138
waterhemp	1	glyphosate	ai	4	3.0464	41.93960301
waterhemp	1	glyphosate	ai	4	4.3355	17.37104413
waterhemp	1	glyphosate	ai	5	4.1957	20.03544917
waterhemp	1	glyphosate	ai	5	4.911	6.402767322
waterhemp	1	glyphosate	ai	5	3.2174	38.68056681
waterhemp	1	glyphosate	ai	7	3.6942	29.59338282
waterhemp	1	glyphosate	ai	7	4.013	23.51747206
waterhemp	1	glyphosate	ai	7	4.1434	21.03221872
waterhemp	1	glyphosate	ai	12	3.6966	29.54764196
waterhemp	1	glyphosate	ai	12	3.7142	29.212209
waterhemp	1	glyphosate	ai	12	5.0043	4.624591429
waterhemp	1	glyphosate	tp	0	0.2357	95.50786647
waterhemp	1	glyphosate	tp	0	0.2448	95.33443238
waterhemp	1	glyphosate	tp	0.5	0.7678	85.36673687
waterhemp	1	glyphosate	tp	0.5	0.3985	92.40511154
waterhemp	1	glyphosate	tp	0.5	0.3948	92.4756287
waterhemp	1	glyphosate	tp	1	0.6348	87.9015428
waterhemp	1	glyphosate	tp	1	0.5605	89.31760356
waterhemp	1	glyphosate	tp	1	0.3725	92.90063751
waterhemp	1	glyphosate	tp	1.5	0.6739	87.15634797
waterhemp	1	glyphosate	tp	1.5	0.4082	92.22024224
waterhemp	1	glyphosate	tp	1.5	0.9245	82.38023995
waterhemp	1	glyphosate	tp	2	1.3936	73.43980789
waterhemp	1	glyphosate	tp	2	0.6338	87.92060149
waterhemp	1	glyphosate	tp	2	0.8424	83.9449585
waterhemp	1	glyphosate	tp	2.5	1.6934	67.72601225
waterhemp	1	glyphosate	tp	2.5	0.3011	94.26142807
waterhemp	1	glyphosate	tp	2.5	0.4865	90.72794671
waterhemp	1	glyphosate	tp	3	1.1694	77.71276646
waterhemp	1	glyphosate	tp	3	1.2329	76.50253957
waterhemp	1	glyphosate	tp	3	2.9024	44.68405455
waterhemp	1	glyphosate	tp	4	0.6305	87.98349517
waterhemp	1	glyphosate	tp	4	0.8008	84.73780006
waterhemp	1	glyphosate	tp	4	0.2486	95.26200936
waterhemp	1	glyphosate	tp	5	3.4668	33.92732921
waterhemp	1	glyphosate	tp	5	1.2636	75.91743775
waterhemp	1	glyphosate	tp	5	2.094	60.09110054
waterhemp	1	glyphosate	tp	7	4.0928	21.99658849
waterhemp	1	glyphosate	tp	7	0.4016	92.3460296
waterhemp	1	glyphosate	tp	7	1.7535	66.58058491
waterhemp	1	glyphosate	tp	12	3.9219	25.25371883
waterhemp	1	glyphosate	tp	12	3.7288	28.93395211
waterhemp	1	glyphosate	tp	12	2.8222	46.21256158
waterhemp	1	2,4-d	ai	0	0.2826	94.61401386
waterhemp	1	2,4-d	ai	0	0.2667	94.91704705
waterhemp	1	2,4-d	ai	0	0.391	92.54805173
waterhemp	1	2,4-d	ai	0.5	1.2827	75.55341675
waterhemp	1	2,4-d	ai	0.5	1.4364	72.6240959
waterhemp	1	2,4-d	ai	0.5	1.3269	74.71102259
waterhemp	1	2,4-d	ai	1	1.8196	65.32080542
waterhemp	1	2,4-d	ai	1	0.7083	86.50072899
waterhemp	1	2,4-d	ai	1	1.489	71.62160874
waterhemp	1	2,4-d	ai	1.5	2.7862	46.89867447
waterhemp	1	2,4-d	ai	1.5	3.241	38.23078169
waterhemp	1	2,4-d	ai	1.5	2.6916	48.70162666
waterhemp	1	2,4-d	ai	2	2.2912	56.33272663
waterhemp	1	2,4-d	ai	2	3.8575	26.48109854
waterhemp	1	2,4-d	ai	2	2.474	52.84879787
waterhemp	1	2,4-d	ai	2.5	2.5307	51.76817008
waterhemp	1	2,4-d	ai	2.5	3.0806	41.28779577
waterhemp	1	2,4-d	ai	2.5	4.2577	18.85381031
waterhemp	1	2,4-d	ai	3	2.8518	45.64842432
waterhemp	1	2,4-d	ai	3	2.9668	43.45667483
waterhemp	1	2,4-d	ai	3	2.9466	43.84166039
waterhemp	1	2,4-d	ai	4	3.7035	29.41613699
waterhemp	1	2,4-d	ai	4	2.7909	46.80909862
waterhemp	1	2,4-d	ai	4	3.389	35.41009539
waterhemp	1	2,4-d	ai	5	3.6606	30.23375485
waterhemp	1	2,4-d	ai	5	4.3561	16.97843509
waterhemp	1	2,4-d	ai	5	3.2756	37.57135098
waterhemp	1	2,4-d	ai	7	4.0669	22.4902086
waterhemp	1	2,4-d	ai	7	3.4622	34.01499919
waterhemp	1	2,4-d	ai	7	3.5889	31.60026301
waterhemp	1	2,4-d	ai	12	2.8693	45.31489723
waterhemp	1	2,4-d	ai	12	5.6651	-7.969391742
waterhemp	1	2,4-d	ai	12	3.4621	34.01690506
waterhemp	1	2,4-d	tp	0	0.3025	94.2347459
waterhemp	1	2,4-d	tp	0	0.4995	90.48018373
waterhemp	1	2,4-d	tp	0	0.1215	97.68436901
waterhemp	1	2,4-d	tp	0.5	0.5809	88.92880626
waterhemp	1	2,4-d	tp	0.5	0.2142	95.91762834
waterhemp	1	2,4-d	tp	0.5	0.6259	88.07116515
waterhemp	1	2,4-d	tp	1	0.9019	82.81096637
waterhemp	1	2,4-d	tp	1	0.377	92.8148734
waterhemp	1	2,4-d	tp	1	0.7421	85.85654523
waterhemp	1	2,4-d	tp	1.5	0.7623	85.47155967
waterhemp	1	2,4-d	tp	1.5	0.7403	85.89085088
waterhemp	1	2,4-d	tp	1.5	1.3963	73.38834942
waterhemp	1	2,4-d	tp	2	0.9973	80.99276723
waterhemp	1	2,4-d	tp	2	0.674	87.1544421
waterhemp	1	2,4-d	tp	2	2.2525	57.07029798
waterhemp	1	2,4-d	tp	2.5	0.4926	90.6116887
waterhemp	1	2,4-d	tp	2.5	2.6852	48.82360228
waterhemp	1	2,4-d	tp	2.5	2.069	60.56756783
waterhemp	1	2,4-d	tp	3	3.2744	37.5942214
waterhemp	1	2,4-d	tp	3	1.8058	65.58381536
waterhemp	1	2,4-d	tp	3	2.5915	50.60940165
waterhemp	1	2,4-d	tp	4	3.495	33.38987412
waterhemp	1	2,4-d	tp	4	3.2903	37.29118821
waterhemp	1	2,4-d	tp	4	3.2813	37.46271644
waterhemp	1	2,4-d	tp	5	3.4525	34.1998685
waterhemp	1	2,4-d	tp	5	3.5097	33.10971136
waterhemp	1	2,4-d	tp	5	2.7364	47.84779729
waterhemp	1	2,4-d	tp	7	3.2588	37.89153699
waterhemp	1	2,4-d	tp	7	2.596	50.52363754
waterhemp	1	2,4-d	tp	7	2.4318	53.65307464
waterhemp	1	2,4-d	tp	12	3.5371	32.58750322
waterhemp	1	2,4-d	tp	12	3.9889	23.97678651
waterhemp	1	2,4-d	tp	12	2.4984	52.38376581
waterhemp	1	dicamba	ai	0	0.33	93.71063189
waterhemp	1	dicamba	ai	0	0.3113	94.06702942
waterhemp	1	dicamba	ai	0	0.2733	94.79125968
waterhemp	1	dicamba	ai	0.5	2.4102	54.06474237
waterhemp	1	dicamba	ai	0.5	0.6471	87.6671209
waterhemp	1	dicamba	ai	0.5	1.4379	72.59550787
waterhemp	1	dicamba	ai	1	2.6306	49.86420682
waterhemp	1	dicamba	ai	1	1.5837	69.81675068
waterhemp	1	dicamba	ai	1	3.0149	42.53995178
waterhemp	1	dicamba	ai	1.5	2.7856	46.91010968
waterhemp	1	dicamba	ai	1.5	2.3515	55.18348755
waterhemp	1	dicamba	ai	1.5	1.9487	62.86032838
waterhemp	1	dicamba	ai	2	2.8965	44.79650082
waterhemp	1	dicamba	ai	2	2.2525	57.07029798
waterhemp	1	dicamba	ai	2	2.3248	55.69235461
waterhemp	1	dicamba	ai	2.5	3.8201	27.1938936
waterhemp	1	dicamba	ai	2.5	2.7923	46.78241645
waterhemp	1	dicamba	ai	2.5	2.7887	46.85102774
waterhemp	1	dicamba	ai	3	2.6932	48.67113275
waterhemp	1	dicamba	ai	3	2.5064	52.23129628
waterhemp	1	dicamba	ai	3	3.3187	36.74992138
waterhemp	1	dicamba	ai	4	3.7161	29.17599748
waterhemp	1	dicamba	ai	4	3.3629	35.90752723
waterhemp	1	dicamba	ai	4	3.2753	37.57706858
waterhemp	1	dicamba	ai	5	3.196	39.0884228
waterhemp	1	dicamba	ai	5	3.2254	38.52809728
waterhemp	1	dicamba	ai	5	3.5151	33.00679442
waterhemp	1	dicamba	ai	7	4.388	16.37046284
waterhemp	1	dicamba	ai	7	3.02	42.44275246
waterhemp	1	dicamba	ai	7	3.1578	39.8164648
waterhemp	1	dicamba	ai	12	3.5808	31.75463841
waterhemp	1	dicamba	ai	12	2.3134	55.90962369
waterhemp	1	dicamba	ai	12	3.3507	36.14004326
waterhemp	1	dicamba	tp	0	0.7417	85.86416871
waterhemp	1	dicamba	tp	0	0.2558	95.12478678
waterhemp	1	dicamba	tp	0	0.2888	94.49584997
waterhemp	1	dicamba	tp	0.5	1.4349	72.65268394
waterhemp	1	dicamba	tp	0.5	0.5192	90.10472751
waterhemp	1	dicamba	tp	0.5	1.157	77.94909424
waterhemp	1	dicamba	tp	1	0.7064	86.53694051
waterhemp	1	dicamba	tp	1	0.7665	85.39151316
waterhemp	1	dicamba	tp	1	1.245	76.27192941
waterhemp	1	dicamba	tp	1.5	1.0001	80.93940289
waterhemp	1	dicamba	tp	1.5	1.1358	78.35313849
waterhemp	1	dicamba	tp	1.5	3.057	41.73758088
waterhemp	1	dicamba	tp	2	0.8966	82.91197743
waterhemp	1	dicamba	tp	2	1.9022	63.74655752
waterhemp	1	dicamba	tp	2	2.8	46.63566453
waterhemp	1	dicamba	tp	2.5	1.8085	65.53235689
waterhemp	1	dicamba	tp	2.5	2.1391	59.23155357
waterhemp	1	dicamba	tp	2.5	2.4251	53.78076787
waterhemp	1	dicamba	tp	3	2.7102	48.347135
waterhemp	1	dicamba	tp	3	1.7532	66.58630252
waterhemp	1	dicamba	tp	3	2.2178	57.73163457
waterhemp	1	dicamba	tp	4	2.207	57.93746843
waterhemp	1	dicamba	tp	4	3.2879	37.33692907
waterhemp	1	dicamba	tp	4	3.3576	36.00853829
waterhemp	1	dicamba	tp	5	1.7953	65.78393162
waterhemp	1	dicamba	tp	5	3.1548	39.87364088
waterhemp	1	dicamba	tp	5	3.1587	39.79931198
waterhemp	1	dicamba	tp	7	3.5578	32.19298831
waterhemp	1	dicamba	tp	7	2.854	45.6064952
waterhemp	1	dicamba	tp	7	2.8492	45.69797692
waterhemp	1	dicamba	tp	12	3.6982	29.51714806
waterhemp	1	dicamba	tp	12	4.4868	14.48746415
waterhemp	1	dicamba	tp	12	3.7413	28.69571847
waterhemp	2	glyphosate	ai	0	0.3393	92.53592622
waterhemp	2	glyphosate	ai	0	0.3434	92.44573258
waterhemp	2	glyphosate	ai	0	0.289	93.64244821
waterhemp	2	glyphosate	ai	0.5	0.6723	85.21044266
waterhemp	2	glyphosate	ai	0.5	0.5816	87.205702
waterhemp	2	glyphosate	ai	0.5	0.5027	88.94137963
waterhemp	2	glyphosate	ai	1	0.4278	90.58906347
waterhemp	2	glyphosate	ai	1	0.4211	90.73645308
waterhemp	2	glyphosate	ai	1	0.2728	93.99882308
waterhemp	2	glyphosate	ai	1.5	0.3128	93.11888512
waterhemp	2	glyphosate	ai	1.5	0.2891	93.64024836
waterhemp	2	glyphosate	ai	1.5	2.0148	55.67752473
waterhemp	2	glyphosate	ai	2	2.3683	47.90107297
waterhemp	2	glyphosate	ai	2	2.4544	46.00700651
waterhemp	2	glyphosate	ai	2	0.4312	90.51426874
waterhemp	2	glyphosate	ai	2.5	2.1454	52.80452728
waterhemp	2	glyphosate	ai	2.5	2.899	36.22649603
waterhemp	2	glyphosate	ai	2.5	2.3579	48.12985685
waterhemp	2	glyphosate	ai	3	2.9569	34.95278583
waterhemp	2	glyphosate	ai	3	3.3068	27.25552849
waterhemp	2	glyphosate	ai	3	3.623	20.29961888
waterhemp	2	glyphosate	ai	4	3.8582	15.12558365
waterhemp	2	glyphosate	ai	4	3.0344	33.24790602
waterhemp	2	glyphosate	ai	4	2.9574	34.9417866
waterhemp	2	glyphosate	ai	5	3.2291	28.96480798
waterhemp	2	glyphosate	ai	5	4.4119	2.945042375
waterhemp	2	glyphosate	ai	5	4.9453	-8.78893038
waterhemp	2	glyphosate	ai	7	4.1099	9.588574006
waterhemp	2	glyphosate	ai	7	4.0921	9.9801464
waterhemp	2	glyphosate	ai	7	4.138	8.970417586
waterhemp	2	glyphosate	ai	12	4.2389	6.75077407
waterhemp	2	glyphosate	ai	12	3.1036	31.72561334
waterhemp	2	glyphosate	ai	12	4.3515	4.273748701
waterhemp	2	glyphosate	tp	0	0.3636	92.0013639
waterhemp	2	glyphosate	tp	0	0.3491	92.32034142
waterhemp	2	glyphosate	tp	0	0.2679	94.10661548
waterhemp	2	glyphosate	tp	0.5	0.7718	83.02159698
waterhemp	2	glyphosate	tp	0.5	0.2469	94.56858291
waterhemp	2	glyphosate	tp	0.5	0.4301	90.53846704
waterhemp	2	glyphosate	tp	1	0.479	89.46274288
waterhemp	2	glyphosate	tp	1	0.3669	91.92876902
waterhemp	2	glyphosate	tp	1	0.443	90.25468704
waterhemp	2	glyphosate	tp	1.5	0.3333	92.66791691
waterhemp	2	glyphosate	tp	1.5	0.624	86.27296776
waterhemp	2	glyphosate	tp	1.5	0.6347	86.03758435
waterhemp	2	glyphosate	tp	2	0.5653	87.56427672
waterhemp	2	glyphosate	tp	2	1.157	74.54779438
waterhemp	2	glyphosate	tp	2	1.089	76.04368892
waterhemp	2	glyphosate	tp	2.5	0.8445	81.42230973
waterhemp	2	glyphosate	tp	2.5	0.7305	83.93013293
waterhemp	2	glyphosate	tp	2.5	1.7768	60.91315562
waterhemp	2	glyphosate	tp	3	1.5028	66.94073068
waterhemp	2	glyphosate	tp	3	0.6026	86.74373457
waterhemp	2	glyphosate	tp	3	0.8653	80.96474199
waterhemp	2	glyphosate	tp	4	1.057	76.74763929
waterhemp	2	glyphosate	tp	4	0.4977	89.05137188
waterhemp	2	glyphosate	tp	4	0.9061	80.06720526
waterhemp	2	glyphosate	tp	5	1.0447	77.01822022
waterhemp	2	glyphosate	tp	5	2.5231	44.49571305
waterhemp	2	glyphosate	tp	5	2.5377	44.1745357
waterhemp	2	glyphosate	tp	7	2.0732	54.39281531
waterhemp	2	glyphosate	tp	7	3.1499	30.70708515
waterhemp	2	glyphosate	tp	7	2.4872	45.28545738
waterhemp	2	glyphosate	tp	12	4.3376	4.579527143
waterhemp	2	glyphosate	tp	12	3.0911	32.00059396
waterhemp	2	glyphosate	tp	12	3.7736	16.98665244
waterhemp	2	2,4-d	ai	0	1.7223	62.1120711
waterhemp	2	2,4-d	ai	0	0.461	89.85871496
waterhemp	2	2,4-d	ai	0	0.7086	84.41189896
waterhemp	2	2,4-d	ai	0.5	0.9702	78.65710467
waterhemp	2	2,4-d	ai	0.5	0.6131	86.51275085
waterhemp	2	2,4-d	ai	0.5	2.1172	53.42488355
waterhemp	2	2,4-d	ai	1	2.1123	53.53267595
waterhemp	2	2,4-d	ai	1	1.9558	56.97543323
waterhemp	2	2,4-d	ai	1	0.5642	87.58847501
waterhemp	2	2,4-d	ai	1.5	2.1395	52.93431813
waterhemp	2	2,4-d	ai	1.5	0.7917	82.58382784
waterhemp	2	2,4-d	ai	1.5	2.2627	50.2241092
waterhemp	2	2,4-d	ai	2	2.4817	45.40644885
waterhemp	2	2,4-d	ai	2	2.9231	35.69633341
waterhemp	2	2,4-d	ai	2	2.7634	39.20948573
waterhemp	2	2,4-d	ai	2.5	2.5238	44.48031414
waterhemp	2	2,4-d	ai	2.5	3.2743	27.97047808
waterhemp	2	2,4-d	ai	2.5	2.8283	37.78178638
waterhemp	2	2,4-d	ai	3	2.7805	38.83331225
waterhemp	2	2,4-d	ai	3	2.8251	37.85218142
waterhemp	2	2,4-d	ai	3	3.6663	19.34708603
waterhemp	2	2,4-d	ai	4	3.176	30.13292563
waterhemp	2	2,4-d	ai	4	2.9221	35.71833186
waterhemp	2	2,4-d	ai	4	3.0645	32.5857527
waterhemp	2	2,4-d	ai	5	3.2896	27.63390181
waterhemp	2	2,4-d	ai	5	2.2071	51.44722297
waterhemp	2	2,4-d	ai	5	2.8514	37.27362221
waterhemp	2	2,4-d	ai	7	3.7796	16.85466175
waterhemp	2	2,4-d	ai	7	3.6666	19.3404865
waterhemp	2	2,4-d	ai	7	3.861	15.06398799
waterhemp	2	2,4-d	ai	12	3.1704	30.25611694
waterhemp	2	2,4-d	ai	12	3.1813	30.01633385
waterhemp	2	2,4-d	ai	12	3.024	33.47668989
waterhemp	2	2,4-d	tp	0	0.6712	85.23464096
waterhemp	2	2,4-d	tp	0	0.3047	93.29707256
waterhemp	2	2,4-d	tp	0	0.5217	88.5234091
waterhemp	2	2,4-d	tp	0.5	0.3718	91.82097662
waterhemp	2	2,4-d	tp	0.5	0.5486	87.93165082
waterhemp	2	2,4-d	tp	0.5	0.9228	79.69983116
waterhemp	2	2,4-d	tp	1	0.4108	90.96303711
waterhemp	2	2,4-d	tp	1	0.7722	83.0127976
waterhemp	2	2,4-d	tp	1	0.5025	88.94577932
waterhemp	2	2,4-d	tp	1.5	0.9535	79.02447877
waterhemp	2	2,4-d	tp	1.5	0.5073	88.84018677
waterhemp	2	2,4-d	tp	1.5	0.4704	89.65192954
waterhemp	2	2,4-d	tp	2	1.9194	57.77617678
waterhemp	2	2,4-d	tp	2	1.6135	64.50550236
waterhemp	2	2,4-d	tp	2	0.7339	83.8553382
waterhemp	2	2,4-d	tp	2.5	2.2345	50.84446547
waterhemp	2	2,4-d	tp	2.5	1.8014	60.37199377
waterhemp	2	2,4-d	tp	2.5	1.1586	74.51259686
waterhemp	2	2,4-d	tp	3	2.633	42.0780835
waterhemp	2	2,4-d	tp	3	2.0491	54.92297793
waterhemp	2	2,4-d	tp	3	2.294	49.53555774
waterhemp	2	2,4-d	tp	4	2.1966	51.67820669
waterhemp	2	2,4-d	tp	4	3.28	27.84508692
waterhemp	2	2,4-d	tp	4	2.5479	43.95015151
waterhemp	2	2,4-d	tp	5	2.636	42.01208815
waterhemp	2	2,4-d	tp	5	3.9476	13.1589223
waterhemp	2	2,4-d	tp	5	2.8162	38.04796762
waterhemp	2	2,4-d	tp	7	3.4866	23.30020734
waterhemp	2	2,4-d	tp	7	3.1826	29.98773586
waterhemp	2	2,4-d	tp	7	3.1081	31.62662032
waterhemp	2	2,4-d	tp	12	3.4588	23.91176422
waterhemp	2	2,4-d	tp	12	4.1418	8.886823479
waterhemp	2	2,4-d	tp	12	2.6918	40.78457469
waterhemp	2	dicamba	ai	0	0.9882	78.26113259
waterhemp	2	dicamba	ai	0	0.5075	88.83578708
waterhemp	2	dicamba	ai	0	0.3451	92.40833521
waterhemp	2	dicamba	ai	0.5	1.2368	72.79231814
waterhemp	2	dicamba	ai	0.5	2.5225	44.50891212
waterhemp	2	dicamba	ai	0.5	2.1625	52.4283538
waterhemp	2	dicamba	ai	1	2.3025	49.34857093
waterhemp	2	dicamba	ai	1	2.1256	53.24009657
waterhemp	2	dicamba	ai	1	0.5419	88.07904043
waterhemp	2	dicamba	ai	1.5	2.9802	34.44022196
waterhemp	2	dicamba	ai	1.5	2.8602	37.08003586
waterhemp	2	dicamba	ai	1.5	2.4921	45.17766497
waterhemp	2	dicamba	ai	2	2.8397	37.53100406
waterhemp	2	dicamba	ai	2	2.4762	45.52744032
waterhemp	2	dicamba	ai	2	2.438	46.36778107
waterhemp	2	dicamba	ai	2.5	2.4662	45.74742481
waterhemp	2	dicamba	ai	2.5	2.9786	34.47541948
waterhemp	2	dicamba	ai	2.5	3.092	31.98079535
waterhemp	2	dicamba	ai	3	3.3599	26.08741084
waterhemp	2	dicamba	ai	3	3.0189	33.58888198
waterhemp	2	dicamba	ai	3	3.01	33.78466818
waterhemp	2	dicamba	ai	4	2.887	36.49047742
waterhemp	2	dicamba	ai	4	3.6208	20.34801546
waterhemp	2	dicamba	ai	4	3.31	27.18513345
waterhemp	2	dicamba	ai	5	3.7404	17.71700095
waterhemp	2	dicamba	ai	5	3.397	25.27126838
waterhemp	2	dicamba	ai	5	3.719	18.18776776
waterhemp	2	dicamba	ai	7	3.2715	28.03207374
waterhemp	2	dicamba	ai	7	3.8114	16.15511106
waterhemp	2	dicamba	ai	7	3.1695	30.27591555
waterhemp	2	dicamba	ai	12	4.0085	11.81921675
waterhemp	2	dicamba	ai	12	3.2758	27.93748041
waterhemp	2	dicamba	ai	12	3.9758	12.53856603
waterhemp	2	dicamba	tp	0	0.6179	86.4071583
waterhemp	2	dicamba	tp	0	1.3271	70.80585819
waterhemp	2	dicamba	tp	0	0.3601	92.07835848
waterhemp	2	dicamba	tp	0.5	0.8879	80.46757704
waterhemp	2	dicamba	tp	0.5	0.6367	85.99358745
waterhemp	2	dicamba	tp	0.5	0.9592	78.89908761
waterhemp	2	dicamba	tp	1	1.1892	73.83944432
waterhemp	2	dicamba	tp	1	1.4877	67.27290726
waterhemp	2	dicamba	tp	1	0.4279	90.58686363
waterhemp	2	dicamba	tp	1.5	2.0263	55.42454257
waterhemp	2	dicamba	tp	1.5	0.5567	87.75346338
waterhemp	2	dicamba	tp	1.5	0.4595	89.89171263
waterhemp	2	dicamba	tp	2	1.8772	58.70451133
waterhemp	2	dicamba	tp	2	1.8466	59.37766387
waterhemp	2	dicamba	tp	2	2.316	49.05159186
waterhemp	2	dicamba	tp	2.5	2.7691	39.08409457
waterhemp	2	dicamba	tp	2.5	1.9199	57.76517755
waterhemp	2	dicamba	tp	2.5	1.3212	70.93564904
waterhemp	2	dicamba	tp	3	2.9788	34.47101979
waterhemp	2	dicamba	tp	3	3.4588	23.91176422
waterhemp	2	dicamba	tp	3	3.0345	33.24570618
waterhemp	2	dicamba	tp	4	2.8899	36.42668192
waterhemp	2	dicamba	tp	4	3.4534	24.03055585
waterhemp	2	dicamba	tp	4	2.5117	44.74649537
waterhemp	2	dicamba	tp	5	3.1484	30.74008282
waterhemp	2	dicamba	tp	5	3.4736	23.58618717
waterhemp	2	dicamba	tp	5	2.2954	49.50475991
waterhemp	2	dicamba	tp	7	2.3453	48.4070373
waterhemp	2	dicamba	tp	7	3.6899	18.82792263
waterhemp	2	dicamba	tp	7	3.1763	30.12632609
waterhemp	2	dicamba	tp	12	3.2076	29.43777464
waterhemp	2	dicamba	tp	12	3.4009	25.18547442
waterhemp	2	dicamba	tp	12	3.3027	27.34572213
palmer	1	glyphosate	ai	0	0.3026	94.13281629
palmer	1	glyphosate	ai	0	0.3001	94.18128938
palmer	1	glyphosate	ai	0	0.5311	89.70237518
palmer	1	glyphosate	ai	0.5	0.4203	91.85070286
palmer	1	glyphosate	ai	0.5	0.3395	93.41735337
palmer	1	glyphosate	ai	0.5	0.327	93.65971886
palmer	1	glyphosate	ai	1	0.3377	93.452254
palmer	1	glyphosate	ai	1	0.4065	92.11827436
palmer	1	glyphosate	ai	1	0.3703	92.82016481
palmer	1	glyphosate	ai	1.5	0.4621	91.04023267
palmer	1	glyphosate	ai	1.5	0.3814	92.60494426
palmer	1	glyphosate	ai	1.5	0.307	94.04750364
palmer	1	glyphosate	ai	2	0.5228	89.86330587
palmer	1	glyphosate	ai	2	0.5526	89.28550654
palmer	1	glyphosate	ai	2	0.5253	89.81483277
palmer	1	glyphosate	ai	2.5	1.3737	73.36500242
palmer	1	glyphosate	ai	2.5	0.9977	80.65535628
palmer	1	glyphosate	ai	2.5	0.4182	91.89142026
palmer	1	glyphosate	ai	3	0.93	81.96800776
palmer	1	glyphosate	ai	3	0.5051	90.2064954
palmer	1	glyphosate	ai	3	1.3412	73.99515269
palmer	1	glyphosate	ai	4	0.3284	93.63257392
palmer	1	glyphosate	ai	4	1.3336	74.14251091
palmer	1	glyphosate	ai	4	0.4034	92.178381
palmer	1	glyphosate	ai	5	1.4163	72.53902084
palmer	1	glyphosate	ai	5	2.495	51.62384876
palmer	1	glyphosate	ai	5	1.3953	72.94619486
palmer	1	glyphosate	ai	7	2.7309	47.04992729
palmer	1	glyphosate	ai	7	2.6868	47.90499273
palmer	1	glyphosate	ai	7	3.1677	38.58070771
palmer	1	glyphosate	ai	12	2.7094	47.46679593
palmer	1	glyphosate	ai	12	3.2904	36.20164809
palmer	1	glyphosate	ai	12	2.5946	49.69268056
palmer	1	glyphosate	tp	0	0.4429	91.41250606
palmer	1	glyphosate	tp	0	0.4799	90.69510422
palmer	1	glyphosate	tp	0	0.4566	91.14687349
palmer	1	glyphosate	tp	0.5	0.5002	90.30150267
palmer	1	glyphosate	tp	0.5	0.0978	98.10373243
palmer	1	glyphosate	tp	0.5	0.4288	91.68589433
palmer	1	glyphosate	tp	1	0.2947	94.28599127
palmer	1	glyphosate	tp	1	0.4195	91.86621425
palmer	1	glyphosate	tp	1	0.2723	94.72031023
palmer	1	glyphosate	tp	1.5	0.2755	94.65826466
palmer	1	glyphosate	tp	1.5	0.4789	90.71449346
palmer	1	glyphosate	tp	1.5	0.7569	85.32428502
palmer	1	glyphosate	tp	2	0.4213	91.83131362
palmer	1	glyphosate	tp	2	0.512	90.07270965
palmer	1	glyphosate	tp	2	0.4772	90.74745516
palmer	1	glyphosate	tp	2.5	0.3921	92.3974794
palmer	1	glyphosate	tp	2.5	0.8986	82.57682986
palmer	1	glyphosate	tp	2.5	0.2957	94.26660204
palmer	1	glyphosate	tp	3	0.4798	90.69704314
palmer	1	glyphosate	tp	3	0.3808	92.6165778
palmer	1	glyphosate	tp	3	0.6456	87.48230732
palmer	1	glyphosate	tp	4	0.529	89.74309258
palmer	1	glyphosate	tp	4	0.5132	90.04944256
palmer	1	glyphosate	tp	4	0.3685	92.85506544
palmer	1	glyphosate	tp	5	0.574	88.87057683
palmer	1	glyphosate	tp	5	1.5944	69.08579738
palmer	1	glyphosate	tp	5	0.7758	84.95782841
palmer	1	glyphosate	tp	7	0.4404	91.46097916
palmer	1	glyphosate	tp	7	1.3468	73.88657295
palmer	1	glyphosate	tp	7	1.803	65.04120213
palmer	1	glyphosate	tp	12	0.552	89.29714009
palmer	1	glyphosate	tp	12	2.9402	42.99175957
palmer	1	glyphosate	tp	12	2.0103	61.02181289
palmer	1	2,4-d	ai	0	1.4828	71.24963645
palmer	1	2,4-d	ai	0	0.6112	88.14929714
palmer	1	2,4-d	ai	0	0.8803	82.93165293
palmer	1	2,4-d	ai	0.5	2.5081	51.36984973
palmer	1	2,4-d	ai	0.5	1.6977	67.082889
palmer	1	2,4-d	ai	0.5	1.8959	63.23994183
palmer	1	2,4-d	ai	1	2.1013	59.25739215
palmer	1	2,4-d	ai	1	1.8029	65.04314106
palmer	1	2,4-d	ai	1	2.463	52.24430441
palmer	1	2,4-d	ai	1.5	2.3964	53.53562773
palmer	1	2,4-d	ai	1.5	3.0217	41.4115366
palmer	1	2,4-d	ai	1.5	2.7546	46.59040233
palmer	1	2,4-d	ai	2	2.506	51.41056714
palmer	1	2,4-d	ai	2	3.0742	40.39360155
palmer	1	2,4-d	ai	2	2.4894	51.7324285
palmer	1	2,4-d	ai	2.5	2.9818	42.18516723
palmer	1	2,4-d	ai	2.5	2.711	47.43577315
palmer	1	2,4-d	ai	2.5	2.6256	49.09161415
palmer	1	2,4-d	ai	3	2.6059	49.47358216
palmer	1	2,4-d	ai	3	3.1029	39.83713039
palmer	1	2,4-d	ai	3	3.1843	38.25884634
palmer	1	2,4-d	ai	4	2.6501	48.6165778
palmer	1	2,4-d	ai	4	2.8711	44.33155599
palmer	1	2,4-d	ai	4	3.0391	41.07416384
palmer	1	2,4-d	ai	5	3.1141	39.61997092
palmer	1	2,4-d	ai	5	3.4901	32.32961706
palmer	1	2,4-d	ai	5	2.6446	48.72321861
palmer	1	2,4-d	ai	7	3.175	38.43916626
palmer	1	2,4-d	ai	7	3.7684	26.93359186
palmer	1	2,4-d	ai	7	2.6974	47.6994668
palmer	1	2,4-d	ai	12	2.9825	42.17159476
palmer	1	2,4-d	ai	12	4.0224	22.00872516
palmer	1	2,4-d	ai	12	2.853	44.68250121
palmer	1	2,4-d	tp	0	1.267	75.43383422
palmer	1	2,4-d	tp	0	1.0427	79.78284052
palmer	1	2,4-d	tp	0	1.1931	76.86669898
palmer	1	2,4-d	tp	0.5	0.5874	88.61076103
palmer	1	2,4-d	tp	0.5	1.0295	80.03877848
palmer	1	2,4-d	tp	0.5	0.8263	83.97867184
palmer	1	2,4-d	tp	1	1.2134	76.47309743
palmer	1	2,4-d	tp	1	1.5766	69.43092584
palmer	1	2,4-d	tp	1	1.4534	71.81968008
palmer	1	2,4-d	tp	1.5	1.555	69.8497334
palmer	1	2,4-d	tp	1.5	2.7715	46.26272419
palmer	1	2,4-d	tp	1.5	1.2281	76.18807562
palmer	1	2,4-d	tp	2	2.0869	59.53659719
palmer	1	2,4-d	tp	2	2.0012	61.19825497
palmer	1	2,4-d	tp	2	1.9812	61.58603975
palmer	1	2,4-d	tp	2.5	2.2824	55.74600097
palmer	1	2,4-d	tp	2.5	1.9041	63.08095007
palmer	1	2,4-d	tp	2.5	2.102	59.24381968
palmer	1	2,4-d	tp	3	1.2842	75.10033931
palmer	1	2,4-d	tp	3	1.5963	69.04895783
palmer	1	2,4-d	tp	3	2.3078	55.2535143
palmer	1	2,4-d	tp	4	0.9853	80.89578284
palmer	1	2,4-d	tp	4	2.8981	43.80804653
palmer	1	2,4-d	tp	4	2.6439	48.73679108
palmer	1	2,4-d	tp	5	2.4042	53.38439166
palmer	1	2,4-d	tp	5	1.8213	64.68637906
palmer	1	2,4-d	tp	5	2.6279	49.0470189
palmer	1	2,4-d	tp	7	2.8338	45.0547746
palmer	1	2,4-d	tp	7	2.5272	50.99951527
palmer	1	2,4-d	tp	7	3.3301	35.4318953
palmer	1	2,4-d	tp	12	2.7788	46.12118274
palmer	1	2,4-d	tp	12	2.3232	54.95492002
palmer	1	2,4-d	tp	12	3.3372	35.2942317
palmer	1	dicamba	ai	0	0.7242	85.95831314
palmer	1	dicamba	ai	0	0.4577	91.12554532
palmer	1	dicamba	ai	0	0.6209	87.96122152
palmer	1	dicamba	ai	0.5	0.9793	81.01211827
palmer	1	dicamba	ai	0.5	0.8706	83.11972855
palmer	1	dicamba	ai	0.5	0.8391	83.73048958
palmer	1	dicamba	ai	1	1.6652	67.71303926
palmer	1	dicamba	ai	1	1.3044	74.70867668
palmer	1	dicamba	ai	1	1.8972	63.21473582
palmer	1	dicamba	ai	1.5	2.3692	54.06301503
palmer	1	dicamba	ai	1.5	1.5054	70.81143965
palmer	1	dicamba	ai	1.5	2.819	45.34173534
palmer	1	dicamba	ai	2	2.1643	58.03587009
palmer	1	dicamba	ai	2	2.7162	47.3349491
palmer	1	dicamba	ai	2	2.1257	58.78429472
palmer	1	dicamba	ai	2.5	2.7261	47.14299564
palmer	1	dicamba	ai	2.5	2.83	45.12845371
palmer	1	dicamba	ai	2.5	1.979	61.62869607
palmer	1	dicamba	ai	3	2.4225	53.02956859
palmer	1	dicamba	ai	3	2.9546	42.71255453
palmer	1	dicamba	ai	3	2.3555	54.3286476
palmer	1	dicamba	ai	4	2.6784	48.06786234
palmer	1	dicamba	ai	4	3.1014	39.86621425
palmer	1	dicamba	ai	4	2.8471	44.79689772
palmer	1	dicamba	ai	5	3.384	34.38681532
palmer	1	dicamba	ai	5	2.6308	48.99079011
palmer	1	dicamba	ai	5	3.0629	40.61269995
palmer	1	dicamba	ai	7	2.5433	50.68734852
palmer	1	dicamba	ai	7	2.3279	54.8637906
palmer	1	dicamba	ai	7	2.9675	42.46243335
palmer	1	dicamba	ai	12	2.9627	42.5555017
palmer	1	dicamba	ai	12	2.3537	54.36354823
palmer	1	dicamba	ai	12	3.7274	27.72855065
palmer	1	dicamba	tp	0	0.3168	93.85748909
palmer	1	dicamba	tp	0	0.2272	95.59476491
palmer	1	dicamba	tp	0	0.7053	86.32476975
palmer	1	dicamba	tp	0.5	0.6384	87.62190984
palmer	1	dicamba	tp	0.5	0.5351	89.62481823
palmer	1	dicamba	tp	0.5	0.4786	90.72031023
palmer	1	dicamba	tp	1	0.628	87.82355793
palmer	1	dicamba	tp	1	0.3014	94.15608337
palmer	1	dicamba	tp	1	0.7722	85.02762967
palmer	1	dicamba	tp	1.5	1.87	63.74212312
palmer	1	dicamba	tp	1.5	0.5818	88.71934077
palmer	1	dicamba	tp	1.5	0.6221	87.93795444
palmer	1	dicamba	tp	2	1.1128	78.42365487
palmer	1	dicamba	tp	2	1.2121	76.49830344
palmer	1	dicamba	tp	2	0.5297	89.72952012
palmer	1	dicamba	tp	2.5	1.5662	69.63257392
palmer	1	dicamba	tp	2.5	2.5216	51.10809501
palmer	1	dicamba	tp	2.5	0.9983	80.64372273
palmer	1	dicamba	tp	3	2.1934	57.47164324
palmer	1	dicamba	tp	3	0.942	81.73533689
palmer	1	dicamba	tp	3	1.2057	76.62239457
palmer	1	dicamba	tp	4	1.547	70.00484731
palmer	1	dicamba	tp	4	2.4278	52.92680562
palmer	1	dicamba	tp	4	1.0659	79.33301018
palmer	1	dicamba	tp	5	1.8863	63.42607853
palmer	1	dicamba	tp	5	3.6621	28.99466796
palmer	1	dicamba	tp	5	1.3015	74.76490548
palmer	1	dicamba	tp	7	2.698	47.68783325
palmer	1	dicamba	tp	7	2.8004	45.70237518
palmer	1	dicamba	tp	7	2.6544	48.53320407
palmer	1	dicamba	tp	12	2.9614	42.58070771
palmer	1	dicamba	tp	12	2.8191	45.33979641
palmer	1	dicamba	tp	12	2.954	42.72418808
palmer	2	glyphosate	ai	0	0.3959	93.98803377
palmer	2	glyphosate	ai	0	0.4295	93.4777987
palmer	2	glyphosate	ai	0	0.3045	95.37599465
palmer	2	glyphosate	ai	0.5	0.2419	96.32661119
palmer	2	glyphosate	ai	0.5	0.3972	93.96829253
palmer	2	glyphosate	ai	0.5	0.5	92.40721618
palmer	2	glyphosate	ai	1	0.3885	94.10040697
palmer	2	glyphosate	ai	1	0.2228	96.61665553
palmer	2	glyphosate	ai	1	0.4298	93.47324303
palmer	2	glyphosate	ai	1.5	0.5963	90.94484602
palmer	2	glyphosate	ai	1.5	0.4236	93.56739355
palmer	2	glyphosate	ai	1.5	0.9514	85.55245095
palmer	2	glyphosate	ai	2	0.5144	92.18854401
palmer	2	glyphosate	ai	2	0.2451	96.27801737
palmer	2	glyphosate	ai	2	0.5177	92.13843163
palmer	2	glyphosate	ai	2.5	1.4852	77.44639495
palmer	2	glyphosate	ai	2.5	0.3079	95.32436372
palmer	2	glyphosate	ai	2.5	0.9606	85.41274373
palmer	2	glyphosate	ai	3	0.3581	94.56204823
palmer	2	glyphosate	ai	3	0.4718	92.83544919
palmer	2	glyphosate	ai	3	0.5833	91.1422584
palmer	2	glyphosate	ai	4	3.4701	47.30456174
palmer	2	glyphosate	ai	4	2.4975	62.07404483
palmer	2	glyphosate	ai	4	4.5432	31.00892911
palmer	2	glyphosate	ai	5	3.8546	41.46571099
palmer	2	glyphosate	ai	5	1.7003	74.17997935
palmer	2	glyphosate	ai	5	2.6485	59.78102411
palmer	2	glyphosate	ai	7	3.393	48.47536901
palmer	2	glyphosate	ai	7	5.4531	17.19158112
palmer	2	glyphosate	ai	7	3.8713	41.21211201
palmer	2	glyphosate	ai	12	2.9089	55.8267023
palmer	2	glyphosate	ai	12	4.498	31.69531677
palmer	2	glyphosate	ai	12	4.1045	37.67083764
palmer	2	glyphosate	tp	0	0.324	95.07987609
palmer	2	glyphosate	tp	0	0.3277	95.02368949
palmer	2	glyphosate	tp	0	0.5354	91.86964709
palmer	2	glyphosate	tp	0.5	0.2035	96.90973699
palmer	2	glyphosate	tp	0.5	0.1407	97.86339063
palmer	2	glyphosate	tp	0.5	0.2633	96.00164004
palmer	2	glyphosate	tp	1	0.488	92.58944299
palmer	2	glyphosate	tp	1	0.611	90.72161817
palmer	2	glyphosate	tp	1	0.2939	95.53696167
palmer	2	glyphosate	tp	1.5	0.1521	97.69027516
palmer	2	glyphosate	tp	1.5	0.1087	98.3493288
palmer	2	glyphosate	tp	1.5	0.4069	93.82099253
palmer	2	glyphosate	tp	2	0.3207	95.12998846
palmer	2	glyphosate	tp	2	0.2806	95.73892972
palmer	2	glyphosate	tp	2	0.4457	93.2317925
palmer	2	glyphosate	tp	2.5	0.2384	96.37976068
palmer	2	glyphosate	tp	2.5	0.1946	97.04488854
palmer	2	glyphosate	tp	2.5	0.3982	93.95310697
palmer	2	glyphosate	tp	3	0.6514	90.10812124
palmer	2	glyphosate	tp	3	0.3728	94.33882039
palmer	2	glyphosate	tp	3	0.425	93.54613375
palmer	2	glyphosate	tp	4	0.8826	86.597218
palmer	2	glyphosate	tp	4	0.5293	91.96227905
palmer	2	glyphosate	tp	4	0.3522	94.65164308
palmer	2	glyphosate	tp	5	0.2738	95.84219158
palmer	2	glyphosate	tp	5	0.5382	91.8271275
palmer	2	glyphosate	tp	5	0.3427	94.79590597
palmer	2	glyphosate	tp	7	0.3591	94.54686266
palmer	2	glyphosate	tp	7	0.3883	94.10344409
palmer	2	glyphosate	tp	7	0.9163	86.08546437
palmer	2	glyphosate	tp	12	3.3795	48.68037417
palmer	2	glyphosate	tp	12	2.6122	60.33226022
palmer	2	glyphosate	tp	12	1.2813	80.54273219
palmer	2	2,4-d	ai	0	0.8966	86.38462006
palmer	2	2,4-d	ai	0	0.75	88.61082427
palmer	2	2,4-d	ai	0	0.283	95.70248436
palmer	2	2,4-d	ai	0.5	1.7195	73.88841645
palmer	2	2,4-d	ai	0.5	2.4076	63.43922736
palmer	2	2,4-d	ai	0.5	1.986	69.84146267
palmer	2	2,4-d	ai	1	1.6201	75.39786187
palmer	2	2,4-d	ai	1	2.695	59.07489522
palmer	2	2,4-d	ai	1	1.4261	78.34386199
palmer	2	2,4-d	ai	1.5	2.4098	63.40581911
palmer	2	2,4-d	ai	1.5	2.8488	56.73935492
palmer	2	2,4-d	ai	1.5	2.5218	61.70503553
palmer	2	2,4-d	ai	2	2.4448	62.87432424
palmer	2	2,4-d	ai	2	4.048	38.52882221
palmer	2	2,4-d	ai	2	2.6617	59.58057462
palmer	2	2,4-d	ai	2.5	3.141	52.30213205
palmer	2	2,4-d	ai	2.5	4.4551	32.34677762
palmer	2	2,4-d	ai	2.5	2.4192	63.26307477
palmer	2	2,4-d	ai	3	2.7545	58.17135395
palmer	2	2,4-d	ai	3	4.0192	38.96616656
palmer	2	2,4-d	ai	3	3.5849	45.56125858
palmer	2	2,4-d	ai	4	3.183	51.66433821
palmer	2	2,4-d	ai	4	3.3289	49.44876389
palmer	2	2,4-d	ai	4	3.9267	40.37083156
palmer	2	2,4-d	ai	5	3.3401	49.27868554
palmer	2	2,4-d	ai	5	2.8013	57.46066938
palmer	2	2,4-d	ai	5	3.0017	54.41748163
palmer	2	2,4-d	ai	7	3.9116	40.60013363
palmer	2	2,4-d	ai	7	4.116	37.49620361
palmer	2	2,4-d	ai	7	3.8897	40.93269756
palmer	2	2,4-d	ai	12	3.6146	45.11024722
palmer	2	2,4-d	ai	12	3.7744	42.68359351
palmer	2	2,4-d	ai	12	4.7406	28.01129806
palmer	2	2,4-d	tp	0	1.6611	74.7752536
palmer	2	2,4-d	tp	0	0.4868	92.60766567
palmer	2	2,4-d	tp	0	0.4431	93.27127498
palmer	2	2,4-d	tp	0.5	0.7713	88.28737168
palmer	2	2,4-d	tp	0.5	0.749	88.62600984
palmer	2	2,4-d	tp	0.5	0.3473	94.72605236
palmer	2	2,4-d	tp	1	0.2443	96.29016583
palmer	2	2,4-d	tp	1	0.6219	90.55609549
palmer	2	2,4-d	tp	1	0.9058	86.24491283
palmer	2	2,4-d	tp	1.5	0.9582	85.44918909
palmer	2	2,4-d	tp	1.5	1.3261	79.86241876
palmer	2	2,4-d	tp	1.5	0.543	91.75423677
palmer	2	2,4-d	tp	2	2.2292	66.14833262
palmer	2	2,4-d	tp	2	1.0662	83.80914779
palmer	2	2,4-d	tp	2	1.652	74.91344226
palmer	2	2,4-d	tp	2.5	2.8372	56.9155075
palmer	2	2,4-d	tp	2.5	2.5205	61.72477677
palmer	2	2,4-d	tp	2.5	2.2967	65.12330681
palmer	2	2,4-d	tp	3	2.3911	63.68978922
palmer	2	2,4-d	tp	3	2.2328	66.09366458
palmer	2	2,4-d	tp	3	2.2832	65.32831197
palmer	2	2,4-d	tp	4	2.4535	62.7422098
palmer	2	2,4-d	tp	4	3.3245	49.51558039
palmer	2	2,4-d	tp	4	4.0424	38.61386139
palmer	2	2,4-d	tp	5	1.7599	73.27491952
palmer	2	2,4-d	tp	5	2.1397	67.50744093
palmer	2	2,4-d	tp	5	3.359	48.99167831
palmer	2	2,4-d	tp	7	3.0367	53.88598676
palmer	2	2,4-d	tp	7	3.1588	52.03182895
palmer	2	2,4-d	tp	7	3.9562	39.92285732
palmer	2	2,4-d	tp	12	3.5753	45.70704003
palmer	2	2,4-d	tp	12	3.7519	43.02526878
palmer	2	2,4-d	tp	12	3.5577	45.97430602
palmer	2	dicamba	ai	0	0.6506	90.1202697
palmer	2	dicamba	ai	0	0.3857	94.14292656
palmer	2	dicamba	ai	0	0.3776	94.26592966
palmer	2	dicamba	ai	0.5	0.5025	92.36925226
palmer	2	dicamba	ai	0.5	1.55	76.46237016
palmer	2	dicamba	ai	0.5	0.5692	91.3563749
palmer	2	dicamba	ai	1	1.6131	75.50416085
palmer	2	dicamba	ai	1	2.39	63.70649335
palmer	2	dicamba	ai	1	2.5031	61.98900565
palmer	2	dicamba	ai	1.5	1.6667	74.69021442
palmer	2	dicamba	ai	1.5	5.2912	19.65012452
palmer	2	dicamba	ai	1.5	2.708	58.87748284
palmer	2	dicamba	ai	2	2.8816	56.2412683
palmer	2	dicamba	ai	2	4.21	36.06876025
palmer	2	dicamba	ai	2	2.6394	59.91921278
palmer	2	dicamba	ai	2.5	3.89	40.92814189
palmer	2	dicamba	ai	2.5	4.4743	32.05521472
palmer	2	dicamba	ai	2.5	2.699	59.01415295
palmer	2	dicamba	ai	3	4.0114	39.08461398
palmer	2	dicamba	ai	3	3.0267	54.03784243
palmer	2	dicamba	ai	3	3.5414	46.22183077
palmer	2	dicamba	ai	4	3.2425	50.76079694
palmer	2	dicamba	ai	4	3.786	42.50744093
palmer	2	dicamba	ai	4	3.1	52.92474033
palmer	2	dicamba	ai	5	3.1407	52.30668772
palmer	2	dicamba	ai	5	4.7447	27.94903724
palmer	2	dicamba	ai	5	2.8874	56.15319201
palmer	2	dicamba	ai	7	5.1994	21.04415963
palmer	2	dicamba	ai	7	4.3625	33.75296119
palmer	2	dicamba	ai	7	2.785	57.70819413
palmer	2	dicamba	ai	12	3.6989	43.83010387
palmer	2	dicamba	ai	12	3.242	50.76838972
palmer	2	dicamba	ai	12	3.491	46.98718338
palmer	2	dicamba	tp	0	0.4773	92.75192857
palmer	2	dicamba	tp	0	0.4352	93.39124096
palmer	2	dicamba	tp	0.5	0.1818	97.2392638
palmer	2	dicamba	tp	0.5	0.1177	98.21265869
palmer	2	dicamba	tp	0.5	0.4937	92.50288526
palmer	2	dicamba	tp	1	0.6811	89.65710988
palmer	2	dicamba	tp	1	0.4152	93.69495232
palmer	2	dicamba	tp	1	0.5669	91.39130171
palmer	2	dicamba	tp	1.5	0.3844	94.1626678
palmer	2	dicamba	tp	1.5	1.1949	81.85476523
palmer	2	dicamba	tp	1.5	0.5387	91.81953471
palmer	2	dicamba	tp	2	1.6283	75.27334022
palmer	2	dicamba	tp	2	0.1306	98.01676487
palmer	2	dicamba	tp	2	0.853	87.04671081
palmer	2	dicamba	tp	2.5	1.7375	73.61507623
palmer	2	dicamba	tp	2.5	1.5952	75.77598251
palmer	2	dicamba	tp	2.5	2.0068	69.52560287
palmer	2	dicamba	tp	3	1.6338	75.1898196
palmer	2	dicamba	tp	3	1.795	72.74190609
palmer	2	dicamba	tp	3	1.0669	83.79851789
palmer	2	dicamba	tp	4	1.954	70.32740084
palmer	2	dicamba	tp	4	1.2478	81.0514487
palmer	2	dicamba	tp	4	2.0287	69.19303894
palmer	2	dicamba	tp	5	1.1151	83.06657353
palmer	2	dicamba	tp	5	2.754	58.17894673
palmer	2	dicamba	tp	5	3.1681	51.89060317
palmer	2	dicamba	tp	7	1.717	73.92638037
palmer	2	dicamba	tp	7	2.144	67.44214299
palmer	2	dicamba	tp	7	3.5979	45.3638462
palmer	2	dicamba	tp	12	2.8	57.48041062
palmer	2	dicamba	tp	12	2.6919	59.12197048
palmer	2	dicamba	tp	12	2.2291	66.14985118
