# Supplementary material for: Response of Amaranthus spp. following exposure to sublethal herbicide rates via spray particle drift
Source: PLoS One. 2019 Jul 18;14(7):e0220014. doi: 10.1371/journal.pone.0220014 (PMC6638980; doi:10.1371/journal.pone.0220014)
Supplement: S1 File — (ZIP) [file pone.0220014.s001.zip › dataset/deposition.csv]

trial	herbicide	nozzle	distance	rep	drift
1	2,4-D	AI	0.5	1	68.86
1	2,4-D	AI	0.5	3	52.18
1	2,4-D	AI	0.5	4	71.69
1	2,4-D	AI	1	1	31.63
1	2,4-D	AI	1	3	31.96
1	2,4-D	AI	1	2	19.63
1	2,4-D	AI	1	4	15.16
1	2,4-D	AI	1.5	1	12.63
1	2,4-D	AI	1.5	3	11.18
1	2,4-D	AI	1.5	2	7.01
1	2,4-D	AI	1.5	4	6.72
1	2,4-D	AI	2	1	16.48
1	2,4-D	AI	2	3	18.29
1	2,4-D	AI	2	2	6.77
1	2,4-D	AI	2	4	5.8
1	2,4-D	AI	2.5	1	7.3
1	2,4-D	AI	2.5	3	6.5
1	2,4-D	AI	2.5	2	4.64
1	2,4-D	AI	2.5	4	3.06
1	2,4-D	AI	3	1	6.94
1	2,4-D	AI	3	3	7.42
1	2,4-D	AI	3	2	3.1
1	2,4-D	AI	3	4	2.11
1	2,4-D	AI	4	1	4.92
1	2,4-D	AI	4	3	4.93
1	2,4-D	AI	4	2	2.64
1	2,4-D	AI	4	4	1.85
1	2,4-D	AI	5	1	3.01
1	2,4-D	AI	5	3	2.96
1	2,4-D	AI	5	2	1.28
1	2,4-D	AI	5	4	0.81
1	2,4-D	AI	7	1	1.05
1	2,4-D	AI	7	3	1.04
1	2,4-D	AI	7	2	0.28
1	2,4-D	AI	7	4	0.28
1	2,4-D	AI	12	1	0.65
1	2,4-D	AI	12	3	0.54
1	2,4-D	AI	12	2	0.26
1	2,4-D	AI	12	4	0.15
1	2,4-D	TP	0.5	3	100.71
1	2,4-D	TP	0.5	2	95.74
1	2,4-D	TP	1	4	42.14
1	2,4-D	TP	1	2	47.4
1	2,4-D	TP	1	3	51.07
1	2,4-D	TP	1	1	38.35
1	2,4-D	TP	1.5	4	29.48
1	2,4-D	TP	1.5	1	21.29
1	2,4-D	TP	1.5	3	24.05
1	2,4-D	TP	1.5	2	22.64
1	2,4-D	TP	2	1	24.97
1	2,4-D	TP	2	3	26.16
1	2,4-D	TP	2	4	29.07
1	2,4-D	TP	2	2	22.31
1	2,4-D	TP	2.5	3	16.87
1	2,4-D	TP	2.5	4	17.51
1	2,4-D	TP	2.5	2	18.93
1	2,4-D	TP	3	1	16.66
1	2,4-D	TP	3	4	15.63
1	2,4-D	TP	3	3	15.86
1	2,4-D	TP	3	2	12.55
1	2,4-D	TP	4	4	10.92
1	2,4-D	TP	4	3	12.57
1	2,4-D	TP	4	2	11.63
1	2,4-D	TP	4	1	8.97
1	2,4-D	TP	5	4	7.79
1	2,4-D	TP	5	3	7.95
1	2,4-D	TP	5	2	8.67
1	2,4-D	TP	5	1	6.22
1	2,4-D	TP	7	4	3.07
1	2,4-D	TP	7	3	2.7
1	2,4-D	TP	7	2	2.47
1	2,4-D	TP	7	1	2.08
1	2,4-D	TP	12	4	1.62
1	2,4-D	TP	12	3	0.99
1	2,4-D	TP	12	1	0.92
1	DICAMBA	AI	0.5	4	39.67
1	DICAMBA	AI	0.5	1	34.83
1	DICAMBA	AI	0.5	3	34.41
1	DICAMBA	AI	0.5	2	47.13
1	DICAMBA	AI	1	1	7.46
1	DICAMBA	AI	1	4	11.2
1	DICAMBA	AI	1	3	8
1	DICAMBA	AI	1	2	10.05
1	DICAMBA	AI	1.5	1	2.11
1	DICAMBA	AI	1.5	4	5.37
1	DICAMBA	AI	1.5	3	3
1	DICAMBA	AI	1.5	2	4.97
1	DICAMBA	AI	2	1	3.48
1	DICAMBA	AI	2	2	3.99
1	DICAMBA	AI	2	4	4.09
1	DICAMBA	AI	2	3	3.86
1	DICAMBA	AI	2.5	1	1.3
1	DICAMBA	AI	2.5	4	3.29
1	DICAMBA	AI	2.5	3	1.63
1	DICAMBA	AI	2.5	2	3.55
1	DICAMBA	AI	3	1	1.18
1	DICAMBA	AI	3	2	1.86
1	DICAMBA	AI	3	4	1.91
1	DICAMBA	AI	3	3	1.78
1	DICAMBA	AI	4	1	1.36
1	DICAMBA	AI	4	4	2.77
1	DICAMBA	AI	4	3	1.32
1	DICAMBA	AI	4	2	2.76
1	DICAMBA	AI	5	1	0.51
1	DICAMBA	AI	5	2	1.45
1	DICAMBA	AI	5	4	1.58
1	DICAMBA	AI	5	3	0.66
1	DICAMBA	AI	7	1	0.35
1	DICAMBA	AI	7	2	0.25
1	DICAMBA	AI	7	4	0.26
1	DICAMBA	AI	7	3	0.08
1	DICAMBA	AI	12	1	0
1	DICAMBA	AI	12	2	0
1	DICAMBA	AI	12	4	0.2
1	DICAMBA	AI	12	3	0
1	DICAMBA	TP	0.5	4	78.42
1	DICAMBA	TP	0.5	3	78.85
1	DICAMBA	TP	0.5	2	73.85
1	DICAMBA	TP	0.5	1	64.98
1	DICAMBA	TP	1	4	25.24
1	DICAMBA	TP	1	3	19.8
1	DICAMBA	TP	1	2	28.45
1	DICAMBA	TP	1	1	32.45
1	DICAMBA	TP	1.5	4	15.24
1	DICAMBA	TP	1.5	3	22.9
1	DICAMBA	TP	1.5	1	18.18
1	DICAMBA	TP	2	1	16.89
1	DICAMBA	TP	2	4	13.94
1	DICAMBA	TP	2	2	14.14
1	DICAMBA	TP	2	3	16.16
1	DICAMBA	TP	2.5	1	12.32
1	DICAMBA	TP	2.5	2	12.12
1	DICAMBA	TP	2.5	4	10.09
1	DICAMBA	TP	2.5	3	14.37
1	DICAMBA	TP	3	2	8.17
1	DICAMBA	TP	3	1	10.17
1	DICAMBA	TP	3	4	7.74
1	DICAMBA	TP	3	3	8.88
1	DICAMBA	TP	4	3	7.35
1	DICAMBA	TP	4	1	7.07
1	DICAMBA	TP	4	4	7.02
1	DICAMBA	TP	4	2	7.45
1	DICAMBA	TP	5	4	4.72
1	DICAMBA	TP	5	1	5
1	DICAMBA	TP	5	3	5.42
1	DICAMBA	TP	5	2	5.89
1	DICAMBA	TP	7	4	1.24
1	DICAMBA	TP	7	3	2.17
1	DICAMBA	TP	7	2	2.08
1	DICAMBA	TP	7	1	1.88
1	DICAMBA	TP	12	4	0.5
1	DICAMBA	TP	12	3	0.66
1	DICAMBA	TP	12	2	0.94
1	DICAMBA	TP	12	1	0.67
2	2,4-D	TP	12	1	0.28
2	2,4-D	TP	7	1	1.37
2	2,4-D	TP	5	1	4.83
2	2,4-D	TP	4	1	9.29
2	2,4-D	TP	3	1	12.28
2	2,4-D	TP	2.5	1	17.2
2	2,4-D	TP	2	1	19.43
2	2,4-D	TP	1.5	1	16.51
2	2,4-D	TP	1	1	27.82
2	2,4-D	TP	0.5	1	51.19
2	2,4-D	AI	12	3	0
2	2,4-D	AI	7	3	0
2	2,4-D	AI	5	3	0.41
2	2,4-D	AI	4	3	2.22
2	2,4-D	AI	3	3	1.82
2	2,4-D	AI	2.5	3	2.83
2	2,4-D	AI	2	3	2.88
2	2,4-D	AI	1.5	3	3.03
2	2,4-D	AI	1	3	6.83
2	2,4-D	AI	0.5	3	36.68
2	2,4-D	TP	12	4	0.49
2	2,4-D	TP	7	4	1.85
2	2,4-D	TP	5	4	5.44
2	2,4-D	TP	4	4	12.3
2	2,4-D	TP	3	4	15.25
2	2,4-D	TP	2.5	4	16.83
2	2,4-D	TP	2	4	17.16
2	2,4-D	TP	1.5	4	16.96
2	2,4-D	TP	1	4	28.07
2	2,4-D	TP	0.5	4	62.72
2	2,4-D	AI	12	4	0
2	2,4-D	AI	7	4	0.14
2	2,4-D	AI	5	4	0.62
2	2,4-D	AI	4	4	2.24
2	2,4-D	AI	3	4	2.58
2	2,4-D	AI	2.5	4	3.39
2	2,4-D	AI	2	4	3.81
2	2,4-D	AI	1.5	4	3.65
2	2,4-D	AI	1	4	8.11
2	2,4-D	AI	0.5	4	32.61
2	2,4-D	AI	12	2	0
2	2,4-D	AI	7	2	0.14
2	2,4-D	AI	5	2	0.68
2	2,4-D	AI	4	2	2.36
2	2,4-D	AI	3	2	2.95
2	2,4-D	AI	2.5	2	3.49
2	2,4-D	AI	1.5	2	3.61
2	2,4-D	AI	1	2	8.09
2	2,4-D	AI	0.5	2	36.98
2	2,4-D	AI	12	1	0
2	2,4-D	AI	7	1	0
2	2,4-D	AI	5	1	0.46
2	2,4-D	AI	4	1	2.98
2	2,4-D	AI	3	1	1.78
2	2,4-D	AI	2.5	1	3.13
2	2,4-D	AI	2	1	3.21
2	2,4-D	AI	1.5	1	3.54
2	2,4-D	AI	1	1	8.52
2	2,4-D	AI	0.5	1	30.63
2	2,4-D	TP	12	2	0.36
2	2,4-D	TP	7	2	2.25
2	2,4-D	TP	5	2	5.08
2	2,4-D	TP	4	2	12.39
2	2,4-D	TP	3	2	11.91
2	2,4-D	TP	2.5	2	18.32
2	2,4-D	TP	2	2	21.13
2	2,4-D	TP	1.5	2	23.02
2	2,4-D	TP	1	2	37.77
2	2,4-D	TP	0.5	2	61.94
2	2,4-D	TP	12	3	0.53
2	2,4-D	TP	7	3	2.09
2	2,4-D	TP	5	3	5.13
2	2,4-D	TP	4	3	13.44
2	2,4-D	TP	3	3	15.83
2	2,4-D	TP	2.5	3	17.05
2	2,4-D	TP	2	3	13.9
2	2,4-D	TP	1.5	3	19.74
2	2,4-D	TP	1	3	31.27
2	2,4-D	TP	0.5	3	68.82
2	DICAMBA	AI	12	4	0
2	DICAMBA	AI	7	4	0.01
2	DICAMBA	AI	5	4	0.59
2	DICAMBA	AI	4	4	1.9
2	DICAMBA	AI	3	4	2.7
2	DICAMBA	AI	2.5	4	3.52
2	DICAMBA	AI	2	4	3.67
2	DICAMBA	AI	1.5	4	3.77
2	DICAMBA	AI	1	4	7.1
2	DICAMBA	AI	0.5	4	23.06
2	DICAMBA	TP	12	2	0.55
2	DICAMBA	TP	7	2	1.78
2	DICAMBA	TP	5	2	4.97
2	DICAMBA	TP	4	2	11.94
2	DICAMBA	TP	3	2	13.07
2	DICAMBA	TP	2.5	2	16.7
2	DICAMBA	TP	2	2	19.85
2	DICAMBA	TP	1.5	2	21.57
2	DICAMBA	TP	1	2	31.71
2	DICAMBA	TP	0.5	2	77.95
2	DICAMBA	TP	12	4	0.49
2	DICAMBA	TP	7	4	2.06
2	DICAMBA	TP	5	4	5.32
2	DICAMBA	TP	4	4	11.92
2	DICAMBA	TP	3	4	15.39
2	DICAMBA	TP	2.5	4	18.75
2	DICAMBA	TP	2	4	21.15
2	DICAMBA	TP	1.5	4	21.04
2	DICAMBA	TP	1	4	39.84
2	DICAMBA	TP	0.5	4	83.55
2	DICAMBA	TP	12	3	0.47
2	DICAMBA	TP	7	3	2.14
2	DICAMBA	TP	5	3	5.22
2	DICAMBA	TP	4	3	11.51
2	DICAMBA	TP	3	3	12.76
2	DICAMBA	TP	2.5	3	16.77
2	DICAMBA	TP	2	3	18.71
2	DICAMBA	TP	1.5	3	17.18
2	DICAMBA	TP	1	3	34.18
2	DICAMBA	TP	0.5	3	87.65
2	DICAMBA	TP	12	1	0.31
2	DICAMBA	TP	7	1	2.02
2	DICAMBA	TP	5	1	4.29
2	DICAMBA	TP	4	1	10.93
2	DICAMBA	TP	3	1	16.49
2	DICAMBA	TP	2.5	1	20.97
2	DICAMBA	TP	2	1	20.8
2	DICAMBA	TP	1.5	1	22.28
2	DICAMBA	TP	1	1	37.88
2	DICAMBA	TP	0.5	1	68.04
2	DICAMBA	AI	12	3	0
2	DICAMBA	AI	7	3	0.07
2	DICAMBA	AI	5	3	0.47
2	DICAMBA	AI	4	3	1.85
2	DICAMBA	AI	3	3	2.71
2	DICAMBA	AI	2.5	3	3.74
2	DICAMBA	AI	2	3	3.61
2	DICAMBA	AI	1.5	3	4.21
2	DICAMBA	AI	1	3	7.81
2	DICAMBA	AI	0.5	3	32.8
2	DICAMBA	AI	12	2	0
2	DICAMBA	AI	7	2	0.09
2	DICAMBA	AI	5	2	0.44
2	DICAMBA	AI	4	2	1.65
2	DICAMBA	AI	3	2	2.23
2	DICAMBA	AI	2.5	2	3.76
2	DICAMBA	AI	2	2	4.18
2	DICAMBA	AI	1.5	2	3.92
2	DICAMBA	AI	1	2	7.48
2	DICAMBA	AI	0.5	2	28.89
2	DICAMBA	AI	12	1	0
2	DICAMBA	AI	7	1	0.04
2	DICAMBA	AI	5	1	0.71
2	DICAMBA	AI	4	1	2.49
2	DICAMBA	AI	3	1	6.31
2	DICAMBA	AI	2.5	1	5.89
2	DICAMBA	AI	2	1	5.46
2	DICAMBA	AI	1.5	1	7.4
2	DICAMBA	AI	1	1	11.11
2	DICAMBA	AI	0.5	1	37.54
2	GLYPHOSATE	TP	12	4	0.7
2	GLYPHOSATE	TP	7	4	2.39
2	GLYPHOSATE	TP	5	4	5.34
2	GLYPHOSATE	TP	4	4	13.83
2	GLYPHOSATE	TP	3	4	13.41
2	GLYPHOSATE	TP	2.5	4	18.1
2	GLYPHOSATE	TP	2	4	17.18
2	GLYPHOSATE	TP	1.5	4	18.69
2	GLYPHOSATE	TP	1	4	30
2	GLYPHOSATE	TP	0.5	4	69.53
2	GLYPHOSATE	TP	12	2	0.79
2	GLYPHOSATE	TP	7	2	2.29
2	GLYPHOSATE	TP	5	2	5.88
2	GLYPHOSATE	TP	4	2	17.54
2	GLYPHOSATE	TP	3	2	15.11
2	GLYPHOSATE	TP	2.5	2	20.71
2	GLYPHOSATE	TP	2	2	17.9
2	GLYPHOSATE	TP	1.5	2	18.47
2	GLYPHOSATE	TP	1	2	36.14
2	GLYPHOSATE	TP	0.5	2	60.49
2	GLYPHOSATE	TP	12	3	0.56
2	GLYPHOSATE	TP	7	3	2.27
2	GLYPHOSATE	TP	5	3	5.59
2	GLYPHOSATE	TP	4	3	14.28
2	GLYPHOSATE	TP	3	3	16.72
2	GLYPHOSATE	TP	2.5	3	20.13
2	GLYPHOSATE	TP	2	3	21.3
2	GLYPHOSATE	TP	1.5	3	18.39
2	GLYPHOSATE	TP	1	3	28.11
2	GLYPHOSATE	TP	0.5	3	56.93
2	GLYPHOSATE	TP	12	1	0.58
2	GLYPHOSATE	TP	7	1	2.25
2	GLYPHOSATE	TP	5	1	6.35
2	GLYPHOSATE	TP	4	1	15.68
2	GLYPHOSATE	TP	3	1	15.18
2	GLYPHOSATE	TP	2.5	1	20.89
2	GLYPHOSATE	TP	2	1	22.58
2	GLYPHOSATE	TP	1.5	1	20.57
2	GLYPHOSATE	TP	1	1	34.39
2	GLYPHOSATE	TP	0.5	1	74.55
2	GLYPHOSATE	AI	12	4	0.16
2	GLYPHOSATE	AI	7	4	0.43
2	GLYPHOSATE	AI	5	4	0.99
2	GLYPHOSATE	AI	4	4	3.43
2	GLYPHOSATE	AI	3	4	3.09
2	GLYPHOSATE	AI	2.5	4	5.59
2	GLYPHOSATE	AI	2	4	4.71
2	GLYPHOSATE	AI	1.5	4	4.55
2	GLYPHOSATE	AI	1	4	10.47
2	GLYPHOSATE	AI	0.5	4	43.88
2	GLYPHOSATE	AI	12	3	0.17
2	GLYPHOSATE	AI	7	3	0.44
2	GLYPHOSATE	AI	5	3	1.36
2	GLYPHOSATE	AI	4	3	5.62
2	GLYPHOSATE	AI	3	3	3.55
2	GLYPHOSATE	AI	2.5	3	4.5
2	GLYPHOSATE	AI	2	3	5.65
2	GLYPHOSATE	AI	1.5	3	5.36
2	GLYPHOSATE	AI	1	3	11.16
2	GLYPHOSATE	AI	0.5	3	43.26
2	GLYPHOSATE	AI	12	2	0.17
2	GLYPHOSATE	AI	7	2	0.43
2	GLYPHOSATE	AI	5	2	1.22
2	GLYPHOSATE	AI	4	2	3.84
2	GLYPHOSATE	AI	3	2	3.1
2	GLYPHOSATE	AI	2.5	2	5.63
2	GLYPHOSATE	AI	2	2	6.19
2	GLYPHOSATE	AI	1.5	2	6.95
2	GLYPHOSATE	AI	1	2	13.38
2	GLYPHOSATE	AI	0.5	2	37.34
2	GLYPHOSATE	AI	12	1	0.23
2	GLYPHOSATE	AI	7	1	0.55
2	GLYPHOSATE	AI	5	1	1.23
2	GLYPHOSATE	AI	4	1	6.16
2	GLYPHOSATE	AI	3	1	3.81
2	GLYPHOSATE	AI	2.5	1	6.53
2	GLYPHOSATE	AI	2	1	8.26
2	GLYPHOSATE	AI	1.5	1	7.31
2	GLYPHOSATE	AI	1	1	13.73
2	GLYPHOSATE	AI	0.5	1	43.74
1	GLYPHOSATE	AI	0.5	1	27
1	GLYPHOSATE	AI	1	1	7.78
1	GLYPHOSATE	AI	1.5	1	4.1
1	GLYPHOSATE	AI	2	1	2.61
1	GLYPHOSATE	AI	2.5	1	2.54
1	GLYPHOSATE	AI	3	1	1.93
1	GLYPHOSATE	AI	4	1	0.8
1	GLYPHOSATE	AI	5	1	0.42
1	GLYPHOSATE	AI	7	1	0
1	GLYPHOSATE	AI	12	1	-0.26
1	GLYPHOSATE	AI	0.5	2	33.6
1	GLYPHOSATE	AI	1	2	10.3
1	GLYPHOSATE	AI	1.5	2	4.07
1	GLYPHOSATE	AI	2	2	2.9
1	GLYPHOSATE	AI	2.5	2	2.29
1	GLYPHOSATE	AI	3	2	1.57
1	GLYPHOSATE	AI	4	2	0.42
1	GLYPHOSATE	AI	5	2	0
1	GLYPHOSATE	AI	7	2	0
1	GLYPHOSATE	AI	12	2	0
1	GLYPHOSATE	AI	0.5	3	25.97
1	GLYPHOSATE	AI	1	3	9.31
1	GLYPHOSATE	AI	1.5	3	3.63
1	GLYPHOSATE	AI	2	3	3.23
1	GLYPHOSATE	AI	2.5	3	1.89
1	GLYPHOSATE	AI	3	3	1.56
1	GLYPHOSATE	AI	4	3	0.4
1	GLYPHOSATE	AI	5	3	0.03
1	GLYPHOSATE	AI	7	3	0
1	GLYPHOSATE	AI	12	3	0
1	GLYPHOSATE	AI	0.5	4	23.76
1	GLYPHOSATE	AI	1	4	8.48
1	GLYPHOSATE	AI	1.5	4	3.67
1	GLYPHOSATE	AI	2	4	3.56
1	GLYPHOSATE	AI	2.5	4	2.08
1	GLYPHOSATE	AI	3	4	1.73
1	GLYPHOSATE	AI	4	4	0.65
1	GLYPHOSATE	AI	5	4	0.07
1	GLYPHOSATE	AI	7	4	0
1	GLYPHOSATE	AI	12	4	0
1	GLYPHOSATE	TP	0.5	1	44.34
1	GLYPHOSATE	TP	1	1	23.4
1	GLYPHOSATE	TP	1.5	1	16.82
1	GLYPHOSATE	TP	2	1	15.31
1	GLYPHOSATE	TP	2.5	1	9.05
1	GLYPHOSATE	TP	3	1	8.97
1	GLYPHOSATE	TP	4	1	4.92
1	GLYPHOSATE	TP	5	1	3.57
1	GLYPHOSATE	TP	7	1	1.09
1	GLYPHOSATE	TP	12	1	0
1	GLYPHOSATE	TP	0.5	2	58.61
1	GLYPHOSATE	TP	1	2	28.72
1	GLYPHOSATE	TP	1.5	2	18.68
1	GLYPHOSATE	TP	2	2	17.3
1	GLYPHOSATE	TP	2.5	2	11.37
1	GLYPHOSATE	TP	3	2	10.91
1	GLYPHOSATE	TP	4	2	5.77
1	GLYPHOSATE	TP	5	2	2.99
1	GLYPHOSATE	TP	7	2	1.09
1	GLYPHOSATE	TP	12	2	0.37
1	GLYPHOSATE	TP	0.5	3	50.87
1	GLYPHOSATE	TP	1	3	24.72
1	GLYPHOSATE	TP	1.5	3	13.97
1	GLYPHOSATE	TP	2	3	13.17
1	GLYPHOSATE	TP	2.5	3	8.57
1	GLYPHOSATE	TP	3	3	7.78
1	GLYPHOSATE	TP	4	3	5.02
1	GLYPHOSATE	TP	5	3	2.63
1	GLYPHOSATE	TP	7	3	1
1	GLYPHOSATE	TP	12	3	0.04
1	GLYPHOSATE	TP	0.5	4	42.42
1	GLYPHOSATE	TP	1	4	24.44
1	GLYPHOSATE	TP	1.5	4	14
1	GLYPHOSATE	TP	2	4	13.21
1	GLYPHOSATE	TP	2.5	4	8.66
1	GLYPHOSATE	TP	3	4	8.86
1	GLYPHOSATE	TP	4	4	5.09
1	GLYPHOSATE	TP	5	4	3.45
1	GLYPHOSATE	TP	7	4	1.46
1	GLYPHOSATE	TP	12	4	0.02
